# Supplementary material for: T-reg transcriptomic signatures identify response to check-point inhibitors
Source: Sci Rep. 2024 May 6;14:10396. doi: 10.1038/s41598-024-60819-8 (PMC11074113; doi:10.1038/s41598-024-60819-8)
Supplement: Supplementary file 1 — Supplementary Information. [file 41598_2024_60819_MOESM1_ESM.zip]

Archive with 6 entries (6 files):
- Supplementary Figures JPG.zip
- Supplementary Figures.pdf
- Supplementary Table legends.docx
- Table S1 Rv1.xlsx
- Table S2 Rv1.xlsx
- Table S3 Rv1.xlsx
