# Supplementary material for: T-reg transcriptomic signatures identify response to check-point inhibitors
Source: Sci Rep. 2024 May 6;14:10396. doi: 10.1038/s41598-024-60819-8 (PMC11074113; doi:10.1038/s41598-024-60819-8)
Supplement: Supplementary file 1 — Supplementary Information. [file 41598_2024_60819_MOESM1_ESM.zip › Table S1 Rv1.xlsx]

## Sheet: Supplementary Table 1
Supplemenatary Table 1. Description of datasets used in this study.
	Aim	Result section	Platform	Link	Datasets included	Type of data	GEO references	Number of samples	Reference	Numer of patients	Description	Link to access
	Identification of up-regulated genes associated with Tregs infiltration and outcome analyses in breast cancer	2.1 (Figure 1) and 2.4 (Figure 4,5)	KM plot	https://kmplot.com/analysis/	GEO, EGA, and TCGA	Normalized RNA-seq based transcriptome-wide gene expression data	GPL96, GPL570 and GPL571	25.229	[18], [19], [20]	All Outcome RFS = 2032 OS = 953	The Kaplan Meier plotter is capable to assess the correlation between the expression of all genes (mRNA, miRNA, protein) and survival in 30k+ samples from 21 tumor types including breast, ovarian, lung, & gastric cancer. Sources for the databases include GEO, EGA, and TCGA. Primary purpose of the tool is a meta-analysis based discovery and validation of survival biomarkers for cancer research.	10.1016/j.csbj.2021.07.014
										Basal = 183 /Outcome RFS = 442 OS = 296
										HER2+ = 97 /Outcome RFS = 358 OS = 198
										Luminal A = 462 /Outcome RFS = 1809 OS = 596
										Luminal B = 323
	Functional analyses	2.2. and 2.3 (Figure 2,3 and Supp. Figure 1)	EnrichR	https://maayanlab.cloud/Enrichr/	Gene ontologies (Biological Process and Molecular Function) 2017	Expression analysis of microarray or RNA-Seq data	Not applicable	13,822 or 10,601	[21]	NA	GO Consortium is to develop a comprehensive, computational model of biological systems, ranging from the molecular to the organism level, across the multiplicity of species in the tree of life.The Gene Ontology (GO) knowledgebase is the world’s largest source of information on the functions of genes. This knowledge is both human-readable and machine-readable, and is a foundation for computational…	https://doi.org/10.1186/1471-2105-14-128
	Identification of surfaceome genes	2.3 (Figure 3)	In silico human surfaceome	http://wlab.ethz.ch/surfaceome/	Machine learning approach utilizing domain-specific features to develop the accurate surfaceome predictor		Not applicable	2.886	[22]	NA	Despite the fundamental importance of the surfaceome as a signaling gateway to the cellular microenvironment, it remains difficult to determine which proteoforms reside in the plasma membrane and how they interact to enable context-dependent signaling functions. We applied a machine learning approach utilizing domain-specific features to develop the accurate surfaceome predictor SURFY.	https://doi.org/10.1073/pnas.1808790115
	Association of gene expression and the presence of tumor immune infiltrates	2.2. and 2.3 (Figure 2,3 and Supp. Figure 4,5)	TIMER	http://timer.cistrome.org/	TCGA	RNA-seq	Not applicable	10.009	[23], [24]	Basal = 191	Tumor Immune Estimation Resource (TIMER) was used to analyze tumor purity, and the association between the presence of tumor immune infiltrates (CD4+ T cells, CD8+ T cells, macrophages, neutrophils, and B cell). TIMER contains 10,897 samples from diverse cancer types from the TCGA (The Cancer Genome Atlas) project. We explored the tumor immune infiltrates in breast cancer subtypes.	https://doi.org/10.1158/0008-5472.CAN-17-0307
										HER2+ = 82
										Luminal A = 568
										Luminal B = 219
	Correlation the gene expression and survival in a combined cohort of immunotherapy treated patients	2.5 (Figures 6-9 and Supp. Figure 6-8)	KM plot	https://kmplot.com/analysis/	GEO, EGA, and TCGA	Normalized RNA-seq based transcriptome-wide gene expression data	GPL96, GPL570 and GPL571	25.229	[18], [19], [20]	Bladder (n=90), esophageal adenocarcinoma (n=103), glioblastoma (n=28), hepatocellular carcinoma (n=22), HNSCC (n=110), melanoma (n=570), NSCLC (n=21), NSLC (n=22), breast (n=14), gastric (n=45) and urothelial (n=392)	In The Kaplan Meier plotter the datasets were identified in GEO using the keywords “gene expression”, “PD1”, “CTLA4”, and “immunotherapy” as well as the names of available immunotherapy agents. In this cohort we evaluated the correlation to overall survival (OS) only and patients were also separated into two cohorts according to the best cut off values. Ac-cording to administered therapy, anti-PD…	10.1016/j.csbj.2021.07.014
			ROC plot	https://www.rocplot.org/	GEO, EGA, and TCGA	RNA-seq	GPL96, GPL570 and GPL571	70.632	[25]	3,104 breast cancer patients	The ROC plotter is capable to link gene expression and response to therapy using transcriptome-level data of breast, ovarian, and colorectal cancer patients and glioblastomas. The custom plotter generates a ROC plot for user-uploaded data.	https://doi.org/10.1002/ijc.32369
