# Supplementary material for: T-reg transcriptomic signatures identify response to check-point inhibitors
Source: Sci Rep. 2024 May 6;14:10396. doi: 10.1038/s41598-024-60819-8 (PMC11074113; doi:10.1038/s41598-024-60819-8)
Supplement: Supplementary file 1 — Supplementary Information. [file 41598_2024_60819_MOESM1_ESM.zip › Table S2 Rv1.xlsx]

## Sheet: Supplementary Table 2
Supplementary Table 2. Genes with spearmen correlation >0.45 by breast cancer subtypes.
All			Basal			HER2+			Luminal A			Luminal B
Tregs vs	Spearman correlation	p-value	Tregs vs	Spearman correlation	p-value	Tregs vs	Spearman correlation	p-value	Tregs vs	Spearman correlation	p-value	Tregs vs	Spearman correlation	p-value
MAP3K2	0.503828	0	MLLT10	0.529016	1.38e-14	SHPRH	0.589486	2.12e-10	UBXN4	0.592452	0	USP34	0.52146	0
USP34	0.481553	0	FMNL2	0.519176	5.08e-14	NFAT5	0.580318	4.67e-10	STRN3	0.530839	0	MAP3K2	0.512568	0
SMG1	0.478105	0	MKLN1	0.503726	3.63e-13	SPIRE1	0.580095	4.76e-10	MAP3K2	0.530776	0	NIPBL	0.49871	0
BIRC6	0.473962	0	LIN54	0.500926	5.13e-13	TAB2	0.56025	2.42e-09	PRPF40A	0.529166	0	ATRX	0.486802	0
FBXO11	0.473696	0	BIRC6	0.499193	6.35e-13	RECQL	0.554376	3.83e-09	GMFB	0.523429	0	ROCK1	0.486487	0
KIF5B	0.473156	0	TAF2	0.496848	8.45e-13	HIVEP2	0.54281	9.26e-09	GOLGA4	0.51752	0	SMG1	0.483671	0
GOLGA4	0.470163	0	BMP2K	0.491447	1.62e-12	ANO6	0.53708	1.42e-08	NCKAP1	0.51732	0	KIF5B	0.482369	0
PRPF40A	0.467857	0	LARP4	0.489584	2.02e-12	APAF1	0.533322	1.86e-08	CCAR1	0.512392	0	FBXO11	0.482245	0
RIF1	0.464538	0	RNF169	0.487437	2.6e-12	FBXO11	0.529475	2.46e-08	TAOK1	0.510737	0	SF3B1	0.479296	0
XPO1	0.454511	0	NEK4	0.485993	3.08e-12	BBX	0.528693	2.6e-08	LARP1B	0.506207	0	RANBP2	0.479001	0
ZBTB11	0.45333	0	NOCT	0.480378	5.91e-12	RNF169	0.524137	3.59e-08	UBR3	0.501253	0	AFF4	0.478832	0
NAA25	0.452848	0	ACAP2	0.480219	6.02e-12	CRY1	0.521387	4.36e-08	NEMF	0.499374	0	NPTN-IT1	0.47614	0
			OLR1	0.478904	7e-12	REV3L	0.51677	6e-08	ZFR	0.495786	0	KIDINS220	0.476097	0
			USP24	0.478848	7.05e-12	SUCLG2-AS1	0.513754	7.38e-08	TMF1	0.495137	0	JMJD1C	0.475921	0
			MGA	0.478305	7.5e-12	EPG5	0.511176	8.78e-08	PDS5A	0.494793	0	TCF12	0.473069	0
			GOLGA4	0.474291	1.18e-11	MAP3K2	0.508765	1.03e-07	SPOPL	0.494388	0	ZNF236	0.472915	0
			UBR5	0.474255	1.19e-11	VRK2	0.507	1.16e-07	IBTK	0.493879	0	INO80D	0.472391	0
			DDX21	0.473563	1.28e-11	ATP13A3	0.506072	1.24e-07	ATF2	0.493492	0	RFX7	0.471622	0
			DMXL2	0.473205	1.34e-11	REL	0.505265	1.3e-07	ALG11	0.493024	0	ZNF644	0.471289	0
			SEC24B	0.472289	1.48e-11	BMP2K	0.504747	1.35e-07	LARP4	0.492999	0	OTUD4	0.470488	0
			KIAA0586	0.471341	1.65e-11	XRN1	0.503839	1.43e-07	ARID2	0.492969	0	SCAF11	0.466837	0
			MAP3K2	0.471277	1.66e-11	FAM208B	0.501336	1.69e-07	AFF4	0.49241	0	RIF1	0.465968	0
			KLHL11	0.469612	2e-11	WNK1	0.500446	1.79e-07	UEVLD	0.491634	0	ALMS1	0.464459	0
			ARFGEF1	0.469231	2.08e-11	RBL2	0.498648	2.01e-07	ATRX	0.491242	0	MBD5	0.463414	0
			USP34	0.467272	2.59e-11	USP34	0.497904	2.11e-07	CLOCK	0.490708	0	ARID4B	0.463069	0
			UBR4	0.467097	2.64e-11	MED23	0.497055	2.23e-07	KIF5B	0.489944	0	TRIP12	0.462207	0
			NUP58	0.466508	2.81e-11	RAPH1	0.496699	2.28e-07	TRIP12	0.489133	0	ZFR	0.460785	0
			WDFY3	0.46567	3.09e-11	SNTB2	0.494649	2.61e-07	GSK3B	0.489015	0	BIRC6	0.460054	0
			CD80	0.46515	3.27e-11	ROCK2	0.494563	2.62e-07	WDR47	0.488065	0	CEP350	0.459226	0
			SOS1	0.464675	3.44e-11	OLR1	0.494452	2.64e-07	SMG1	0.488012	0	BBX	0.459226	0
			DOCK7	0.464189	3.63e-11	TMEM245	0.494007	2.72e-07	CERS6	0.487428	0	REV3L	0.458505	0
			GAPVD1	0.464157	3.64e-11	RC3H2	0.491746	3.14e-07	SLC35F5	0.487274	0	BDP1	0.456454	0
			NAA25	0.462872	4.19e-11	CEP192	0.491448	3.2e-07	EIF4G3	0.486595	0	CREB1	0.453982	0
			RIF1	0.462248	4.48e-11	DMXL1	0.490107	3.48e-07	REST	0.485679	0	ZNF292	0.453928	0
			TNPO1	0.462226	4.49e-11	GOPC	0.489721	3.57e-07	HECTD1	0.484217	0	MIB1	0.453696	0
			XPO4	0.461883	4.66e-11	STAM	0.488854	3.77e-07	SF3B1	0.4836	0	ZNF33A	0.453265	0
			RC3H2	0.461027	5.11e-11	NCOA3	0.488799	3.78e-07	NUP58	0.48184	0	ZNF638	0.452513	0
			BTAF1	0.46035	5.5e-11	ATXN1L	0.488598	3.83e-07	NUFIP2	0.481444	0	ATG2B	0.452439	0
			STIL	0.45817	6.95e-11	NBEAL1	0.488044	3.96e-07	SMARCA5	0.481126	0	ZNF81	0.451412	0
			KIF1B	0.457047	7.84e-11	HIPK1	0.487395	4.13e-07	BIRC6	0.480614	0
			MXD1	0.456473	8.33e-11	HECA	0.487142	4.19e-07	ZBTB11	0.479399	0
			SHPRH	0.455838	8.92e-11	TRAPPC8	0.486878	4.26e-07	PIK3C2A	0.478624	0
			DICER1	0.455801	8.95e-11	ASCC3	0.486711	4.31e-07	NF1	0.478515	0
			XPO1	0.455238	9.5e-11	ITGAV	0.486682	4.32e-07	USP8	0.478386	0
			AGO2	0.45498	9.77e-11	ASXL2	0.486463	4.37e-07	WDFY3	0.477892	0
			AGO4	0.454741	1e-10	CDC40	0.486357	4.4e-07	USP37	0.477001	0
			STX17	0.454651	1.01e-10	HIVEP1	0.486106	4.47e-07	CUL3	0.476001	0
			REL	0.454475	1.03e-10	WDR7	0.484976	4.8e-07	TNPO1	0.475386	0
			BRCA2	0.454325	1.05e-10	KIF13A	0.483796	5.16e-07	ITCH	0.475304	0
			HIVEP2	0.453677	1.12e-10	PPFIA1	0.48273	5.52e-07	HEATR5A	0.475183	0
			VPS13B	0.453612	1.13e-10	DYNC1LI2	0.482512	5.59e-07	CHUK	0.475122	0
			TRAPPC10	0.453251	1.17e-10	UTRN	0.482379	5.64e-07	XIAP	0.473779	0
			WDR44	0.453068	1.2e-10	BIRC6	0.4815	5.95e-07	LCOR	0.473687	0
			AKAP9	0.452821	1.23e-10	SSH1	0.48084	6.2e-07	ZNF770	0.473399	0
			OTUD4	0.452662	1.25e-10	VPS8	0.478208	7.28e-07	WNK1	0.473254	0
			MSR1	0.451997	1.34e-10	SESTD1	0.477842	7.44e-07	CKAP5	0.471631	0
			WASHC4	0.451811	1.36e-10	FYTTD1	0.477559	7.57e-07	ASXL2	0.471501	0
			CENPE	0.451717	1.38e-10	ADAM17	0.47751	7.59e-07	KTN1	0.471346	0
			SMG1	0.450862	1.51e-10	PHLPP2	0.477389	7.65e-07	USP34	0.471326	0
			CEP192	0.450571	1.55e-10	DOPEY1	0.476507	8.07e-07	TRIP11	0.471275	0
			BDP1	0.450047	1.64e-10	NT5C1B	0.476394	8.12e-07	KIAA0586	0.471086	0
						ZNF699	0.47563	8.51e-07	WASHC4	0.470897	0
						DENND4C	0.474636	9.03e-07	ZNF664	0.470254	0
						SCYL2	0.474547	9.08e-07	NEK4	0.470067	0
						ARHGEF12	0.474012	9.38e-07	SCYL2	0.470022	0
						BAZ2B	0.473569	9.63e-07	NDUFS1	0.469735	0
						RAD54L2	0.473103	9.9e-07	RPE	0.469447	0
						RHOT1	0.472086	1.05e-06	FBXO11	0.469184	0
						KIAA1109	0.471552	1.09e-06	PPIG	0.469134	0
						KDM6A	0.471504	1.09e-06	IPP	0.468423	0
						MGA	0.471361	1.1e-06	BDP1	0.468124	0
						CEP170	0.470973	1.12e-06	ALMS1	0.468072	0
						ALMS1	0.470597	1.15e-06	FAM208B	0.467636	0
						CNOT1	0.469752	1.21e-06	SELENOI	0.467209	0
						ITCH	0.469468	1.23e-06	CCDC186	0.466864	0
						ZNF585A	0.46872	1.28e-06	GCC2	0.466632	0
						PIKFYVE	0.467812	1.36e-06	NRIP1	0.466219	0
						BTAF1	0.467624	1.37e-06	OPA1	0.465971	0
						ATMIN	0.466826	1.44e-06	PHF20L1	0.465015	0
						SNX30	0.466	1.51e-06	MED14	0.464561	0
						ZNF81	0.464875	1.61e-06	RIF1	0.464507	0
						HACE1	0.464741	1.62e-06	LMAN1	0.464247	0
						LOC101928943	0.463398	1.75e-06	RAPH1	0.463807	0
						ROCK1	0.463158	1.78e-06	IPO7	0.463652	0
						ZFP91	0.462746	1.82e-06	RALGAPA1	0.463624	0
						XIST	0.46208	1.89e-06	TBC1D23	0.463248	0
						NKTR	0.461897	1.91e-06	ATP6V1A	0.463218	0
						CLEC5A	0.459864	2.15e-06	LTN1	0.462697	0
						FBXO30	0.458928	2.27e-06	TTC37	0.462592	0
						AAK1	0.458912	2.27e-06	UHRF1BP1L	0.46245	0
						SCAF11	0.458779	2.29e-06	TOGARAM1	0.462441	0
						TBCEL	0.458233	2.36e-06	ANKRD17	0.461954	0
						CSGALNACT2	0.457403	2.48e-06	ATP13A3	0.460278	0
						MXD1	0.456986	2.54e-06	PUS7L	0.46024	0
						ABCA1	0.456533	2.6e-06	RAD50	0.459446	0
						CCDC117	0.456395	2.62e-06	TCF12	0.459396	0
						GTF3C3	0.455762	2.72e-06	MAP4K3	0.45904	0
						USF3	0.454561	2.91e-06	MED13	0.458594	0
						RIC1	0.454403	2.94e-06	CAND1	0.458458	0
						SMG1	0.453821	3.03e-06	NIPBL	0.458341	0
						POMK	0.45352	3.08e-06	RLIM	0.458208	0
						PEX3	0.453458	3.1e-06	PPP4R2	0.458188	0
						YAP1	0.453403	3.11e-06	ANKRD12	0.458135	0
						TEAD1	0.453355	3.11e-06	GPD2	0.457723	0
						STXBP5	0.453214	3.14e-06	PUM2	0.457589	0
						FOXN3	0.453145	3.15e-06	ZNF644	0.457272	0
						ZNF460	0.452803	3.21e-06	EXOC5	0.45716	0
						MIB1	0.452588	3.25e-06	PKN2	0.456878	0
						JMJD1C	0.451682	3.42e-06	NAA15	0.456423	0
						TSTD2	0.451502	3.45e-06	LRBA	0.45622	0
						UHRF1BP1L	0.451393	3.48e-06	SCAF11	0.456112	0
						ZBTB11	0.451317	3.49e-06	UBXN7	0.455752	0
						NCOA1	0.451284	3.5e-06	YME1L1	0.455705	0
						ATP6V1A	0.451059	3.54e-06	NSUN3	0.455669	0
						GDNF	0.4504	3.67e-06	ZNF638	0.455514	0
									PAPOLA	0.455076	0
									CEP350	0.454967	0
									CAPRIN1	0.454384	0
									POLR2B	0.454221	0
									TMEM184C	0.454216	0
									CEP97	0.453884	0
									SLC30A9	0.453447	0
									MINDY2	0.452828	0
									IDE	0.452826	0
									ZNF484	0.452819	0
									G2E3	0.452684	0
									NBEAL1	0.452269	0
									UBA6	0.452154	0
									REEP3	0.451993	0
									SEC24B	0.451818	0
									RNF6	0.451748	0
									GNL3L	0.451698	0
									TRAPPC8	0.451681	0
									DICER1	0.451002	0
									SBNO1	0.450839	0
									BPTF	0.450512	0
									EIF4G2	0.450372	0
									CSNK1G1	0.450258	0
									USO1	0.450024	0
