# Supplementary material for: T-reg transcriptomic signatures identify response to check-point inhibitors
Source: Sci Rep. 2024 May 6;14:10396. doi: 10.1038/s41598-024-60819-8 (PMC11074113; doi:10.1038/s41598-024-60819-8)
Supplement: Supplementary file 1 — Supplementary Information. [file 41598_2024_60819_MOESM1_ESM.zip › Table S3 Rv1.xlsx]

## Sheet: Supplementary Table 3
Supplementary Table 3. Surfaceome genes. Description of biological function of the surfaceome genes obtained by GeneCards.
Subtype	Genes	Description	Function
Basal	MSR1	Macrophage Scavenger Receptor 1	Macrophage-specific trimeric integral membrane glycoproteins and have been implicated in many macrophage-associated physiological and pathological processes
	CD80	CD80 Antigen (CD28 Antigen Ligand 1, B7-1 Antigen)	Membrane receptor that is activated by the binding of CD28 or CTLA-4. The activated protein induces T-cell proliferation and cytokine production
Basal/HER2+	OLR1	Oxidized Low Density Lipoprotein Receptor 1	Low density lipoprotein receptor that belongs to the C-type lectin superfamily. This gene is regulated through the cyclic AMP signaling pathway
HER2+	ABCA1	ATP Binding Cassette Subfamily A Member 1	Membrane-associated protein encoded by this gene is a member of the superfamily of ATP-binding cassette (ABC) transporters. ABC proteins transport various molecules across extra- and intracellular membranes
	ITGAV	Integrin Subunit Alpha V	Integrin alpha chain family. Integrins are heterodimeric integral membrane proteins composed of an alpha subunit and a beta subunit that function in cell surface adhesion and signaling
	ADAM17	ADAM Metallopeptidase Domain 17	A disintegrin and metalloprotease domain family. Members of this family are membrane-anchored proteins structurally related to snake venom disintegrins, and have been implicated in a variety of biologic processes involving cell-cell and cell-matrix interactions
	ANO6	Anoctamin 6	Multi-pass transmembrane protein that belongs to the anoctamin family. This protein is an essential component for the calcium-dependent exposure of phosphatidylserine on the cell surface
	TMEM245	Transmembrane Protein 245	Predicted to be integral component of membrane
	CLEC5A	C-Type Lectin Domain Containing 5A	C-type lectin/C-type lectin-like domain (CTL/CTLD) superfamily. Members of this family share a common protein fold and have diverse functions, such as cell adhesion, cell-cell signalling, glycoprotein turnover, and roles in inflammation and immune response
HER2+/LumA	ATP13A3	ATPase 13A3	P-type ATPase family of proteins that transport a variety of cations across membranes. Other P-type ATPases include ATP7B and ATP7A
